# Supplementary material for: Alleviation of heat stress-induced microbial dysbiosis in pigs through dietary supplementation with vitamins and trace elements
Source: Anim Microbiome. 2026 Apr 21;8:75. doi: 10.1186/s42523-026-00575-4 (PMC13245032; doi:10.1186/s42523-026-00575-4)
Supplement: Supplementary file 1 — Supplementary Material 1 [file 42523_2026_575_MOESM1_ESM.xlsx]

## Sheet: SF3
Supplementary File 1. Relative abundace of opportunistic pathogens
Sample ID	D_5__Streptococcus	D_5__Mycoplasma	D_5__Bacteroides	D_5__Campylobacter	Group	Phase
M7-A01	0	0	0	0	HSC	Adaptation
M7-B01	0.03595724	0	0	0.0019436346	HSC	Adaptation
M7-C01	0.046856465	0	0	0	HSC	Adaptation
M7-D01	0.035161375	0	0	0	HSC	Adaptation
M7-E01	0.0277156907	0	0	0	HSC	Adaptation
M7-F03	0.0232962448	0	0	0	HSC	Adaptation
M7-A05	0.0833030193	0	0	0	HSC	Conditioning
M7-B05	0.1075401731	0	0	0	HSC	Conditioning
M7-C05	0.034164859	0	0	0	HSC	Conditioning
M7-D05	0.0818806128	0.0031695721	0	0	HSC	Conditioning
M7-F06	0	0	0.0014430014	0	HSC	Conditioning
M7-G04	0.0535714286	0	0	0	HSC	Conditioning
M7-H04	0.1470860315	0	0	0	HSC	Conditioning
M7-A09	0	0	0.0014430014	0	HSC	Experimental
M7-B09	0.2377521614	0	0	0	HSC	Experimental
M7-C09	0.0091059603	0	0	0	HSC	Experimental
M7-E09	0.1640776699	0	0	0	HSC	Experimental
M7-E11	0.3753306083	0	0	0	HSC	Experimental
M7-G08	0.3839895867	0	0	0	HSC	Experimental
M7-H08	0.1977431488	0	0	0	HSC	Experimental
M7-A03	0.0096308186	0	0	0	D1	Adaptation
M7-B03	0.0428	0	0	0	D1	Adaptation
M7-C03	0.0336309524	0	0	0	D1	Adaptation
M7-D03	0.1191692203	0	0	0	D1	Adaptation
M7-E04	0	0	0	0	D1	Adaptation
M7-G02	0	0	0	0	D1	Adaptation
M7-H02	0.0249252243	0	0	0	D1	Adaptation
M7-A07	0.0444218379	0	0	0	D1	Conditioning
M7-B07	0	0	0	0	D1	Conditioning
M7-C07	0	0	0	0	D1	Conditioning
M7-D07	0.0839123463	0	0	0	D1	Conditioning
M7-E08	0.1104100946	0	0	0	D1	Conditioning
M7-F08	0	0	0	0	D1	Conditioning
M7-G06	0.075040783	0	0	0	D1	Conditioning
M7-H06	0.215503876	0	0	0	D1	Conditioning
M7-A11	0.0117064385	0	0	0	D1	Experimental
M7-B11	0	0	0	0	D1	Experimental
M7-C11	0.4098463468	0	0	0	D1	Experimental
M7-D11	0.2958603896	0	0	0	D1	Experimental
M7-E12	0.0725207514	0	0	0	D1	Experimental
M7-F10	0.1776699029	0	0	0	D1	Experimental
M7-G10	0.2439820481	0	0	0	D1	Experimental
M7-H10	0.1114130435	0	0	0	D1	Experimental
M7-A04	0	0	0	0	D2	Adaptation
M7-B04	0.0893253088	0	0	0	D2	Adaptation
M7-C04	0.0186234818	0	0	0	D2	Adaptation
M7-D04	0	0	0	0	D2	Adaptation
M7-E05	0.2523917995	0	0	0	D2	Adaptation
M7-F05	0.1142915559	0	0	0	D2	Adaptation
M7-G03	0.023369036	0	0	0	D2	Adaptation
M7-H03	0.0473043478	0	0	0	D2	Adaptation
M7-A08	0.0375663536	0	0	0	D2	Conditioning
M7-B08	0.0731707317	0	0	0.0010921005	D2	Conditioning
M7-C08	0.0260336907	0	0	0	D2	Conditioning
M7-D08	0.0316076294	0	0	0	D2	Conditioning
M7-E03	0.0688992589	0	0	0	D2	Conditioning
M7-G07	0.0352504638	0	0	0	D2	Conditioning
M7-H07	0.056644104	0	0	0	D2	Conditioning
M7-A12	0.0049223779	0	0	0	D2	Experimental
M7-B12	0.0678943865	0	0	0	D2	Experimental
M7-C12	0.0025616394	0	0	0	D2	Experimental
M7-D12	0.4937180084	0	0	0	D2	Experimental
M7-F01	0.0387700535	0	0	0	D2	Experimental
M7-F02	0.0517639301	0	0	0	D2	Experimental
M7-F11	0.0479422995	0	0	0	D2	Experimental
M7-G11	0.2352773013	0	0	0	D2	Experimental
M7-H11	0.1	0	0	0	D2	Experimental
M7-A02	0.2205783457	0	0	0	TC	Adaptation
M7-B02	0.2295430393	0	0	0	TC	Adaptation
M7-C02	0.2616332117	0	0	0	TC	Adaptation
M7-D02	0	0	0	0	TC	Adaptation
M7-E02	0.0564728404	0	0	0	TC	Adaptation
M7-F04	0	0	0	0	TC	Adaptation
M7-G01	0.1593727206	0	0	0	TC	Adaptation
M7-H01	0.2340047393	0	0	0	TC	Adaptation
M7-A06	0.0425867508	0	0	0	TC	Conditioning
M7-B06	0.2772667543	0	0	0	TC	Conditioning
M7-C06	0.2005277045	0	0	0	TC	Conditioning
M7-D06	0.4007220217	0	0	0	TC	Conditioning
M7-E06	0.3653415454	0	0	0	TC	Conditioning
M7-E07	0.0688895879	0	0.0015728216	0	TC	Conditioning
M7-F07	0	0	0	0	TC	Conditioning
M7-G05	0.2646566164	0	0	0	TC	Conditioning
M7-H05	0.1938997821	0	0	0	TC	Conditioning
M7-A10	0.4509493671	0	0	0	TC	Experimental
M7-B10	0.0802259887	0	0	0	TC	Experimental
M7-C10	0.0959221501	0	0	0	TC	Experimental
M7-D09	0	0	0	0	TC	Experimental
M7-D10	0.3169014085	0	0	0	TC	Experimental
M7-E10	0	0	0	0	TC	Experimental
M7-F09	0.3694690265	0	0	0	TC	Experimental
M7-G09	0.3520179372	0	0	0	TC	Experimental
M7-H09	0.1038148843	0	0	0	TC	Experimental
