# Supplementary material for: Alleviation of heat stress-induced microbial dysbiosis in pigs through dietary supplementation with vitamins and trace elements
Source: Anim Microbiome. 2026 Apr 21;8:75. doi: 10.1186/s42523-026-00575-4 (PMC13245032; doi:10.1186/s42523-026-00575-4)
Supplement: Supplementary file 4 — Supplementary Material 4 [file 42523_2026_575_MOESM4_ESM.xlsx]

## Sheet: Munkalap1
Supplementary File4: relative abundance of genera in the sample groups.
TC	D2	D1	HSC	Taxon
0	0	0	0.000156459	D_5__Acetanaerobacterium
0.0149777	0.0303602	0.0186788	0.00598343	D_5__Acidaminococcus
0	0	0.000911733	0	D_5__Akkermansia
0.00240507	0.00376562	0.00211134	0.00235741	D_5__Allisonella
0.00281785	0.000715823	0.00340404	0.00694266	D_5__Alloprevotella
0.00153115	0.00151002	0.00100365	0.00777761	D_5__Anaeroplasma
0	2.63963678597825E-005	0	0	D_5__Anaerotruncus
0.0062413	0.00489414	0.0116197	0.0107138	D_5__Anaerovibrio
0	0.000180289	0.000480844	0.000640183	D_5__Anaerovorax
0.000474135	0.000482607	0.000827982	0.00290526	D_5__Angelakisella
6.04931400779152E-005	0	0	0.0001443	D_5__Bacteroides
0	8.42723682943273E-005	0.0001294	0	D_5__Blautia
0.00238144	2.28749199377802E-005	0.000850482	0.000505051	D_5__Butyricimonas
0	4.55041863851474E-005	0	9.7181729834791E-005	D_5__Campylobacter
0.0109995	0.0153943	0.017413	0.0112119	D_5__Candidatus Saccharimonas
0.032722	0.032001	0.0348539	0.0457891	D_5__Candidatus Soleaferrea
0.00116044	0	0	0.00166579	D_5__Candidatus Stoquefichus
0	0	5.14332738993279E-005	0	D_5__Caproiciproducens
0.0274803	0.0247373	0.00742764	0.0103342	D_5__Catenibacterium
0.0134078	0.0149648	0.0129396	0.0220564	D_5__Catenisphaera
0.000456369	0.000108225	0	0	D_5__Chlamydia
0.00247537	0.0021882	0.00125936	0.00204093	D_5__Christensenellaceae R-7 group
0.000117517	7.14694110920526E-005	0	0	D_5__Clostridium sensu stricto 1
0	0.000213624	0	0	D_5__Desulfovibrio
0.0331897	0.0341022	0.0262518	0.0130655	D_5__Dialister
0.000265466	0	0	0	D_5__Dielma
0.000119706	0	0	0	D_5__Dorea
0.00321557	0.00325479	0.00165846	0.00112409	D_5__Enterorhabdus
0.0051915	0.00424367	0.00724616	0.0110821	D_5__Erysipelotrichaceae UCG-003
0.00438363	0.00529454	0.0138002	0.0121878	D_5__Erysipelotrichaceae UCG-004
0.00368523	0.00425059	0.00747048	0.00187589	D_5__Erysipelotrichaceae UCG-006
0	0.000896753	0.00206341	0	D_5__Erysipelotrichaceae UCG-009
0.000859793	0.00202828	0.000838012	0	D_5__Escherichia-Shigella
0.000238375	0.000383549	0.000181789	0.000449636	D_5__Faecalibacterium
0.000374896	0	0	0	D_5__Fusobacterium
0	3.53556781219064E-005	0	0	D_5__Helicobacter
0	6.59909196494562E-005	0.000156522	0	D_5__Holdemanella
0.000231122	0	0.000132691	0.000865433	D_5__Hydrogenoanaerobacterium
0.00144326	0.00416761	0.000492291	0.00141942	D_5__Intestinibacter
0.000202963	0.000457118	0.000122704	0	D_5__Lachnospira
0.000285164	0.000333697	0.000742503	0.000417399	D_5__Lachnospiraceae AC2044 group
0.000210402	4.00256163944925E-005	0	0	D_5__Lachnospiraceae NK3A20 group
0.00178164	0.000657065	0.00130475	0	D_5__Lachnospiraceae NK4A136 group
0	0.00294209	0.00147435	0.0088297	D_5__Lachnospiraceae XPB1014 group
0.000548718	9.44199009420763E-005	0.000318818	0	D_5__Lactobacillus
0	0	0	6.59050966608084E-005	D_5__Lactococcus
0.0511112	0.0595223	0.0338653	0.0205025	D_5__Megasphaera
0	0.000443873	0.000514545	0.000527792	D_5__Methanobrevibacter
0.012259	0.012059	0.00769635	0.00230972	D_5__Mitsuokella
0	0.000200321	0	0.000144211	D_5__Mogibacterium
0	0	0	0.000158479	D_5__Mycoplasma
0.00218181	0.00302427	0.0138181	0.000686804	D_5__Negativibacillus
0.00787273	0.0122707	0.0108468	0.0036525	D_5__Olsenella
0.000126241	3.7965072133637E-005	0	0	D_5__Oribacterium
0	0.000240385	0	0	D_5__Oscillibacter
0.00140288	0.000170068	0.000310876	0	D_5__Oscillospira
0	4.79595566781944E-005	5.89735650994442E-005	0	D_5__Parabacteroides
0.00040506	8.42723682943273E-005	0	0	D_5__Paraeggerthella
0	0.000125812	0	0.000248344	D_5__Parvimonas
0.100042	0.113928	0.107956	0.115067	D_5__Phascolarctobacterium
8.37942014412603E-005	0	0	0	D_5__Phocea
0	0	0	4.85908649173955E-005	D_5__Prevotella 1
0.000100609	8.42723682943273E-005	0.000921783	0.00026362	D_5__Prevotella 9
0.00179821	0.000433233	9.49721731532661E-005	0.000234741	D_5__Prevotellaceae NK3B31 group
0.0176409	0.015255	0.0205991	0.0313478	D_5__Prevotellaceae UCG-001
2.04365241559716E-005	0	3.79888692613064E-005	0	D_5__Prevotellaceae UCG-004
0.0011011	0.000340545	0.000223769	0.00238644	D_5__Pyramidobacter
7.36282143317319E-005	0	0.000493855	0.000374227	D_5__Quinella
0.000233029	0	0.000135877	0.000119534	D_5__Rikenellaceae RC9 gut group
0	0.00010016	0	0	D_5__Roseburia
6.22514139870364E-005	0	0	0.000105652	D_5__Ruminiclostridium 6
2.15591583304588E-005	0	0	0	D_5__Ruminiclostridium 9
0.00030525	0	0.000474297	0	D_5__Ruminococcaceae NK4A214 group
0.000595734	0.000890707	0.00265059	0.00316797	D_5__Ruminococcaceae UCG-002
0.000285812	0.00129089	0.000345576	0.00277801	D_5__Ruminococcaceae UCG-005
0	4.55041863851474E-005	0	0	D_5__Ruminococcaceae UCG-009
9.6637e-05	2.6683744262995E-005	0	0.000181884	D_5__Ruminococcaceae UCG-010
0.000501505	0.00110883	0.0035679	3.23624595469256E-005	D_5__Ruminococcaceae UCG-014
0.000364857	0.000545769	0.000495338	0.000406725	D_5__Ruminococcus 1
0.000911946	0.000980317	0.000425311	0	D_5__Schwartzia
0	0.00155519	0.000188589	0	D_5__Selenomonas
0.000802025	0	0	0.00088968	D_5__Selenomonas 1
0	0.000110748	0	0	D_5__Senegalimassilia
0	0.00181448	0	0	D_5__Sharpea
6.44246875402654E-005	0.000357182	0	0	D_5__Shuttleworthia
0.00075973	0.000936524	9.84944420993387E-005	0.000755495	D_5__Slackia
0.0219473	0.0262121	0.0242989	0.0258603	D_5__Solobacterium
0.00197083	0.00121028	0.00406461	0.00668874	D_5__Sphaerochaeta
0.182492	0.0798887	0.090541	0.102227	D_5__Streptococcus
0.000745465	6.38080653394589E-005	0.000621324	0.000446609	D_5__Subdoligranulum
0.00112453	0	0.000622265	0.000237718	D_5__Succiniclasticum
4.04432581088732E-005	0.000356351	0.000913805	0	D_5__Succinivibrio
0.0330925	0.0441821	0.0230296	0.0218566	D_5__Terrisporobacter
0.000224969	0.000155111	0.00196612	0.00179055	D_5__Treponema 2
0	0.00076893	0.00022513	0.000156459	D_5__Veillonella
