# Supplementary material for: Alleviation of heat stress-induced microbial dysbiosis in pigs through dietary supplementation with vitamins and trace elements
Source: Anim Microbiome. 2026 Apr 21;8:75. doi: 10.1186/s42523-026-00575-4 (PMC13245032; doi:10.1186/s42523-026-00575-4)
Supplement: Supplementary file 5 — Supplementary Material 5 [file 42523_2026_575_MOESM5_ESM.xlsx]

## Sheet: Munka1
SupplementaryFile5. Species significantly associated with the ordination space by envfit analysis. Taxa fitted onto the canonical correspondence analysis (CCA) ordination using the envfit function. Only species returning a significant vector fit are shown. r² values reflect the goodness-of-fit (proportion of variance explained by the fitted vector); p-values were derived from 999 permutations.
Species	r2	P-value	Asterisk
D_5__Streptococcus	0.9345	0.001	***
D_5__Phascolarctobacterium	0.1698	0.003	**
D_5__Megasphaera	0.4126	0.001	***
D_5__Candidatus Soleaferrea	0.2066	0.001	***
D_5__Dialister	0.3940	0.001	***
D_5__Solobacterium	0.1258	0.005	**
D_5__Prevotellaceae UCG-001	0.5598	0.001	***
D_5__Catenibacterium	0.4440	0.001	***
D_5__Acidaminococcus	0.4219	0.001	***
D_5__Catenisphaera	0.1686	0.001	***
D_5__Candidatus Saccharimonas	0.2177	0.001	***
D_5__Mitsuokella	0.3612	0.001	***
D_5__Olsenella	0.3569	0.001	***
D_5__Erysipelotrichaceae UCG-004	0.1857	0.001	***
